# Supplementary material for: Establishment and validation of a carbohydrate metabolism-related gene signature for prognostic model and immune response in acute myeloid leukemia
Source: Front Immunol. 2022 Dec 5;13:1038570. doi: 10.3389/fimmu.2022.1038570 (PMC9761472; doi:10.3389/fimmu.2022.1038570)
Supplement: Supplementary file 2 [file Table_1.xlsx]

## Sheet: Table S1
Supplementary Table S1. The available clinical information of AML samples in TCGA cohort
ID	ELN-risk	Age(year)	FAB	days to death	0/1（0/1）	days to last follow up
TCGA-AB-2949-03B	Poor	58	M0 Undifferentiated		0	699
TCGA-AB-2851-03A	Intermediate/Normal	66	M5	242	1
TCGA-AB-2822-03A	Poor	65	M0 Undifferentiated	973	1
TCGA-AB-2939-03A	Poor	72	M1		0	455
TCGA-AB-2937-03A	Favorable	36	M1	215	1
TCGA-AB-2917-03A	Poor	41	M0 Undifferentiated		0	1216
TCGA-AB-2849-03A	Intermediate/Normal	39	M0 Undifferentiated		0	2220
TCGA-AB-2990-03B	Intermediate/Normal	51	M1		0	457
TCGA-AB-2948-03A	Intermediate/Normal	67	M4	580	1
TCGA-AB-2971-03A	Intermediate/Normal	76	M4	792	1
TCGA-AB-2955-03A	Intermediate/Normal	56	M2	489	1
TCGA-AB-2892-03A	Favorable	42	M4		0	943
TCGA-AB-2898-03A	Poor	69	M1		0	393
TCGA-AB-2857-03A	Poor	54	M6	306	1
TCGA-AB-2928-03A	Poor	43	M1		1	59
TCGA-AB-2866-03A	Intermediate/Normal	67	M1	153	1
TCGA-AB-2927-03A	Intermediate/Normal	88	M1	90	1
TCGA-AB-2956-03A	Intermediate/Normal	61	M5	183	1
TCGA-AB-3011-03A	Intermediate/Normal	21	M1		0	1885
TCGA-AB-2875-03A	Favorable	43	M2		0	212
TCGA-AB-2901-03A	Poor	27	M2		0	59
TCGA-AB-2977-03B	Intermediate/Normal	71	M2	31	1
TCGA-AB-2853-03A	Intermediate/Normal	51	M1	89	1
TCGA-AB-2858-03A	Favorable	75	M2	577	1
TCGA-AB-2810-03A		76	M2	31	1
TCGA-AB-2886-03A	Favorable	26	M2		0	181
TCGA-AB-2806-03A	Favorable	46	M1	945	1
TCGA-AB-2873-03A	Intermediate/Normal	51	M5		0	273
TCGA-AB-2876-03A	Intermediate/Normal	45	M2		0	1219
TCGA-AB-2815-03A	Favorable	49	M4	822	1
TCGA-AB-2963-03A	Intermediate/Normal	56	M1	1642	1
TCGA-AB-2896-03B	Intermediate/Normal	21	M5	214	1
TCGA-AB-3009-03A	Intermediate/Normal	23	M4	577	1
TCGA-AB-2859-03A	Intermediate/Normal	40	M2	304	1
TCGA-AB-2919-03A	Intermediate/Normal	54	M1		0	61
TCGA-AB-3000-03A	Intermediate/Normal	25	M2		0	1249
TCGA-AB-2924-03A	Intermediate/Normal	59	M4		0	90
TCGA-AB-2952-03B	Poor	60	M1	31	1
TCGA-AB-2938-03A	Intermediate/Normal	76	M7	304	1
TCGA-AB-2973-03A	Intermediate/Normal	68	M4	609	1
TCGA-AB-2814-03A	Intermediate/Normal	39	M0 Undifferentiated	792	1
TCGA-AB-2813-03A	Poor	78	M4	31	1
TCGA-AB-2942-03A	Favorable	67	M4		0	641
TCGA-AB-2811-03B	Intermediate/Normal	81	M4	243	1
TCGA-AB-2950-03A	Favorable	34	M2		0	306
TCGA-AB-2959-03A	Intermediate/Normal	71	M0 Undifferentiated	489	1
TCGA-AB-2920-03B	Poor	44	M2	366	1
TCGA-AB-2863-03A	Poor	63	M1	31	1
TCGA-AB-2916-03A	Intermediate/Normal	48	M4		0	882
TCGA-AB-2839-03A	Intermediate/Normal	51	M2	486	1
TCGA-AB-2984-03A	Intermediate/Normal	38	M1		0	1157
TCGA-AB-2881-03A	Favorable	48	M1		0	393
TCGA-AB-2843-03A	Intermediate/Normal	77	M6	215	1
TCGA-AB-2933-03A	Intermediate/Normal	58	M4	122	1
TCGA-AB-2818-03A	Intermediate/Normal	62	M2	303	1
TCGA-AB-2894-03A	Poor	50	M5	181	1
TCGA-AB-2888-03B	Favorable	57	M4		0	334
TCGA-AB-2847-03A	Intermediate/Normal	53	M1	608	1
TCGA-AB-2870-03A	Favorable	76	M1	153	1
TCGA-AB-2899-03A	Intermediate/Normal	76	M4	671	1
TCGA-AB-2812-03A	Intermediate/Normal	25	M2	366	1
TCGA-AB-2817-03A	Poor	64	M2	273	1
TCGA-AB-2970-03A	Intermediate/Normal	34	M4	305	1
TCGA-AB-2821-03A	Poor	64	M1	822	1
TCGA-AB-2828-03A	Favorable	55	M4		0	2284
TCGA-AB-2845-03B	Intermediate/Normal	37	M2	304	1
TCGA-AB-2883-03A	Poor	60	M5		0	730
TCGA-AB-2912-03A	Poor	63	M4	274	1
TCGA-AB-2893-03A	Poor	45	M5	212	1
TCGA-AB-2966-03A	Intermediate/Normal	57	M2	854	1
TCGA-AB-2935-03A	Poor	66	M4	61	1
TCGA-AB-2996-03A	Intermediate/Normal	74	M2		0	1581
TCGA-AB-2987-03A	Intermediate/Normal	75	M5	184	1
TCGA-AB-2913-03A	Poor	61	M0 Undifferentiated		0	1216
TCGA-AB-2884-03A	Intermediate/Normal	44	M1	731	1
TCGA-AB-2882-03A	Poor	73	M2	365	1
TCGA-AB-2981-03B	Intermediate/Normal	35	M5		0	487
TCGA-AB-2877-03A	Intermediate/Normal	60	M1		0	638
TCGA-AB-2865-03A	Intermediate/Normal	75	M1	61	1
TCGA-AB-2867-03A	Intermediate/Normal	66	M2	184	1
TCGA-AB-2808-03A	Intermediate/Normal	23	M2		0	2861
TCGA-AB-2856-03A	Intermediate/Normal	63	M4	150	1
TCGA-AB-2830-03A	Intermediate/Normal	64	M4	275	1
TCGA-AB-2929-03A	Poor	71	M0 Undifferentiated	123	1
TCGA-AB-2836-03A	Intermediate/Normal	35	M4	518	1
TCGA-AB-2900-03A	Intermediate/Normal	70	M1	184	1
TCGA-AB-2826-03A	Intermediate/Normal	64	M4	731	1
TCGA-AB-2844-03A	Intermediate/Normal	63	M2	122	1
TCGA-AB-2908-03A	Poor	81	M2	31	1
TCGA-AB-2992-03A	Intermediate/Normal	32	M1	1706	1
TCGA-AB-2825-03A	Intermediate/Normal	31	M5	212	1
TCGA-AB-2869-03A	Intermediate/Normal	64	M2		0	243
TCGA-AB-2979-03B	Intermediate/Normal	30	M1		0	671
TCGA-AB-2911-03A	Poor	51	M4		0	1186
TCGA-AB-2983-03A	Intermediate/Normal	45	M0 Undifferentiated	335	1
TCGA-AB-2871-03A	Intermediate/Normal	51	M1		0	153
TCGA-AB-2889-03A	Favorable	55	M4		0	304
TCGA-AB-2878-03A	Poor	47	M2	365	1
TCGA-AB-3008-03A	Intermediate/Normal	22	M1	822	1
TCGA-AB-3002-03A	Intermediate/Normal	68	M2	1431	1
TCGA-AB-2914-03A	Favorable	22	M2		0	792
TCGA-AB-2846-03A	Favorable	57	M4	1402	1
TCGA-AB-2986-03A	Intermediate/Normal	31	M2	212	1
TCGA-AB-2834-03A	Intermediate/Normal	33	M4	245	1
TCGA-AB-2805-03A	Intermediate/Normal	77	M0 Undifferentiated	577	1
TCGA-AB-2819-03A	Favorable	52	M2		0	2496
TCGA-AB-2988-03B	Intermediate/Normal	67	M1	30	1
TCGA-AB-2976-03A	Intermediate/Normal	53	M1	915	1
TCGA-AB-2995-03A	Intermediate/Normal	63	M2		0	1551
TCGA-AB-2895-03A		41	M1	153	1
TCGA-AB-2874-03A	Poor	59	M2		0	396
TCGA-AB-2965-03A	Intermediate/Normal	60	M4	335	1
TCGA-AB-2835-03A	Intermediate/Normal	48	M5		0	1673
TCGA-AB-2885-03A	Poor	71	M0 Undifferentiated	214	1
TCGA-AB-2936-03A	Intermediate/Normal	61	M0 Undifferentiated		0	59
TCGA-AB-2880-03A	Intermediate/Normal	24	M1		1	424
TCGA-AB-2925-03A	Intermediate/Normal	57	M5	243	1

## Sheet: Table S2
Supplementary Table S2. GSE37642 (GPL96) clinical feature
ID	Age（year）	FAB	alive/dead（0/1）	days to last follow up/death（Year）
GSM923596	67	M1	1	0.509589
GSM923597	45	M1	0	9.69041
GSM923598	51	M1	1	0.336986
GSM923599	42	M1	0	9.30137
GSM923600	56	M1	1	0.0821918
GSM923602	56	M4	1	2.26575
GSM923603	66	M4	0	2.04384
GSM923604	66	M1	1	0.635616
GSM923605	74	M1	1	0.350685
GSM923606	60	M1	0	5.35068
GSM923607	70	M2	1	0.230137
GSM923608	63	M2	1	0.117808
GSM923609	72	M2	1	1.35068
GSM923611	75	M2	1	0.868493
GSM923612	50	M2	1	0.227397
GSM923614	50	M0	1	0.473973
GSM923615	68	M6	1	0.964384
GSM923616	64	M4	1	0.805479
GSM923617	58	M2	1	1.15068
GSM923618	37	M2	0	9.25753
GSM923619	61	M2	1	1.63014
GSM923623	78	M4	0	8.88219
GSM923624	44	M4	0	8.60548
GSM923625	63	M4	1	1.13151
GSM923626	60	M4	0	8.53973
GSM923627	35	M1	1	0.090411
GSM923628	44	M2	1	1.10411
GSM923629	64	M4	1	1.16438
GSM923630	66	M2	1	1.18904
GSM923631	48	M5	1	0.180822
GSM923632	66	M4	1	1.35068
GSM923633	52	M2	1	1.80274
GSM923634	63	M2	0	0.186301
GSM923636	69	M4	1	1.42192
GSM923638	47	M6	1	1.8
GSM923639	65	M1	1	0.120548
GSM923640	26	M2	1	5.83014
GSM923641	60	M5	0	0.424658
GSM923642	49	M4	0	2.16986
GSM923643	64	M4	1	0.745205
GSM923646	32	M2	1	0.0958904
GSM923647	68	M2	1	0.50137
GSM923648	41	M4	1	0.128767
GSM923650	54	M2	0	9.92055
GSM923651	78	M0	1	0.219178
GSM923652	63	M2	0	3.93699
GSM923654	36	M2	1	0.926027
GSM923655	63	M1	1	2.94521
GSM923656	50	M6	0	1.48493
GSM923657	61	M4	0	5.94521
GSM923658	59	M1	1	0.126027
GSM923659	65	M1	1	0.115068
GSM923660	67	M4	1	1.07671
GSM923661	65	M1	1	5.21096
GSM923662	29	M2	0	8.95068
GSM923663	29	M4	1	1.77534
GSM923664	63	M4	1	2.36164
GSM923665	48	M2	0	3.95616
GSM923668	70	M1	1	0.0958904
GSM923669	72	M2	1	0.416438
GSM923672	58	M4	0	1.69589
GSM923673	71	M2	1	0.0958904
GSM923674	56	M5	1	0.142466
GSM923675	73	M6	1	0.0821918
GSM923677	76	M2	1	0.936986
GSM923679	77	M1	1	0.0958904
GSM923680	68	M2	1	0.4
GSM923681	48	M6	1	0.50411
GSM923682	65	M4	1	0.69589
GSM923683	52	M6	1	0.323288
GSM923684	71	M2	1	0.205479
GSM923685	71	M1	1	0.224658
GSM923686	60	M1	1	0.126027
GSM923687	36	M2	1	1.4274
GSM923688	73	M2	1	0.589041
GSM923689	24	M1	1	1.01096
GSM923690	62	M2	1	0.953425
GSM923691	68	M4	1	1.4274
GSM923692	69	M2	1	0.630137
GSM923693	39	M2	1	0.172603
GSM923694	63	M6	1	0.720548
GSM923695	69	M4	1	0.284932
GSM923696	59	M0	1	0.654795
GSM923697	63	M2	1	1.01918
GSM923698	74	M2	1	0.19726
GSM923700	66	M2	1	0.994521
GSM923701	59	M2	1	0.830137
GSM923703	58	M2	1	1.49863
GSM923704	64	M2	1	1.55616
GSM923705	41	M2	0	12.3315
GSM923707	70	M4	1	4.09041
GSM923708	64	M2	1	1.26849
GSM923709	42	M1	0	8.64384
GSM923710	66	M1	1	1.17808
GSM923711	34	M5	1	1.15616
GSM923712	48	M1	1	0.117808
GSM923714	55	M4	1	0.145205
GSM923715	52	M4	1	0.70411
GSM923716	64	M0	1	2.09041
GSM923717	54	M5	1	0.810959
GSM923718	48	M5	0	5.3863
GSM923719	49	M5	0	0.578082
GSM923720	48	M5	1	0.526027
GSM923721	26	M1	0	7.29863
GSM923722	63	M5	1	0.512329
GSM923724	64	M1	1	0.616438
GSM923725	62	M4	1	0.589041
GSM923726	63	M4	1	0.268493
GSM923727	24	M7	1	0.569863
GSM923728	60	M4	1	0.109589
GSM923729	33	M1	0	2.84658
GSM923730	30	M0	1	0.816438
GSM923731	28	M1	0	1.8
GSM923732	52	M1	1	5.87397
GSM923733	66	M1	1	0.90137
GSM923734	41	M2	1	0.112329
GSM923735	53	M4	1	5.30137
GSM923736	57	M2	1	0.271233
GSM923738	68	M4	0	0.167123
GSM923739	70	M4	1	0.378082
GSM923740	29	M2	0	12.2849
GSM923741	61	M4	1	0.20274
GSM923742	60	M2	0	11.1863
GSM923743	52	M2	1	2.4
GSM923745	75	M2	1	0.616438
GSM923746	63	M1	1	0.208219
GSM923747	42	M2	0	10.7562
GSM923748	51	M2	0	4.26301
GSM923749	32	M2	1	2.03836
GSM923751	41	M2	0	10.8192
GSM923752	36	M2	0	9.38356
GSM923753	42	M2	0	10.3699
GSM923754	56	M2	1	0.145205
GSM923755	38	M2	0	8.84384
GSM923756	39	M2	0	1.55068
GSM923757	69	M2	0	7.75616
GSM923758	41	M2	0	7.44384
GSM923759	20	M2	1	0.178082
GSM923760	57	M2	1	0.126027
GSM923778	52	M4	0	8.94521
GSM923779	65	M4	1	0.920548
GSM923780	20	M4	0	4.1726
GSM923781	37	M4	0	11.4493
GSM923782	33	M4	0	11.4137
GSM923783	41	M4	1	2.09315
GSM923784	62	M4	1	3.74521
GSM923785	39	M4	1	4.08493
GSM923786	39	M4	0	10.1671
GSM923787	53	M4	0	9.72329
GSM923789	28	M4	0	10.7836
GSM923790	42	M4	0	10.2027
GSM923791	29	M4	0	4.19452
GSM923792	36	M4	0	10.4822
GSM923794	49	M4	0	9.99726
GSM923795	35	M4	0	3.56712
GSM923796	55	M1	1	0.090411
GSM923797	37	M4	0	11.9123
GSM923798	71	M4	1	3.89589
GSM923799	20	M4	0	7.8411
GSM923800	40	M4	0	8.59178
GSM923801	57	M4	1	1.4137
GSM923802	18	M4	0	5.2137
GSM923803	22	M4	0	8.47397
GSM923804	34	M4	0	8.48767
GSM923805	57	M4	1	0.117808
GSM923806	39	M2	1	0.178082
GSM923807	66	M4	0	9.76438
GSM923809	54	M5	1	1.78082
GSM923810	30	M4	1	0.980822
GSM923812	35	M1	1	0.945205
GSM923814	41	M5	1	0.136986
GSM923816	53	M5	1	0.736986
GSM923818	57	M4	1	0.208219
GSM923819	45	M4	0	9.93151
GSM923821	33	M5	1	6.29589
GSM923822	38	M4	0	0.271233
GSM923824	53	M5	1	1.14521
GSM923826	40	M5	0	8.19178
GSM923827	26	M5	0	9.99452
GSM923829	21	M1	0	8.90959
GSM923830	30	M5	0	5.54247
GSM923831	68	M5	1	0.786301
GSM923832	53	M5	1	0.841096
GSM923833	58	M5	1	0.167123
GSM923835	42	M4	1	2.51507
GSM923836	76	M6	1	3.02466
GSM923837	76	M2	1	6.63836
GSM923838	74	M1	1	0.668493
GSM923839	54	M1	1	0.210959
GSM923841	55	M6	0	4.24384
GSM923842	59	M4	1	0.410959
GSM923843	33	M2	1	6.66301
GSM923844	65	M2	1	0.465753
GSM923845	30	M2	1	0.241096
GSM923846	64	M2	1	2.10959
GSM923848	45	M4	0	7.44384
GSM923849	55	M2	1	1.67397
GSM923850	45	M2	1	0.690411
GSM923851	62	M2	0	3.90685
GSM923852	28	M1	0	1.17534
GSM923853	62	M0	1	0.715068
GSM923854	73	M4	0	10.5315
GSM923855	47	M2	1	1.71507
GSM923856	34	M6	0	10.1616
GSM923857	50	M2	1	0.682192
GSM923858	38	M5	1	10.126
GSM923859	34	M0	0	9.91507
GSM923860	46	M4	1	0.29589
GSM923861	43	M2	1	0.331507
GSM923862	65	M5	1	0.136986
GSM923863	61	M4	1	0.843836
GSM923864	73	M2	1	0.715068
GSM923865	19	M2	0	11.0329
GSM923866	63	M5	1	1.27671
GSM923867	52	M2	1	0.775342
GSM923868	59	M4	0	11.8986
GSM923869	49	M4	1	0.169863
GSM923870	72	M2	1	0.8
GSM923871	66	M5	1	0.334247
GSM923872	54	M2	1	0.30411
GSM923873	62	M2	1	0.10137
GSM923874	43	M4	0	8.23014
GSM923875	40	M2	1	0.572603
GSM923876	25	M1	0	11.5452
GSM923877	70	M1	1	0.706849
GSM923878	26	M2	1	0.117808
GSM923879	20	M1	1	1.70685
GSM923880	48	M4	1	0.0876712
GSM923881	69	M2	1	0.273973
GSM923882	46	M2	0	12.5945
GSM923883	49	M6	1	1.63014
GSM923884	47	M6	1	1.96438
GSM923885	71	M1	1	0.649315
GSM923886	49	M2	0	12.0959
GSM923888	62	M2	1	0.342466
GSM923889	27	M4	1	0.882192
GSM923890	52	M0	1	0.164384
GSM923891	69	M1	1	0.339726
GSM923892	60	M2	1	0.70411
GSM923893	54	M4	1	1.21644
GSM923894	71	M6	1	0.117808
GSM923895	67	M1	1	0.109589
GSM923896	75	M1	1	0.142466
GSM923897	67	M1	1	0.446575
GSM923898	39	M5	0	10.5534
GSM923899	60	M1	1	1.64932
GSM923900	72	M5	0	9.97808
GSM923901	45	M1	1	0.657534
GSM923902	49	M1	1	0.30137
GSM923903	53	M6	1	0.484932
GSM923904	40	M5	1	0.709589
GSM923905	47	M1	1	1.14247
GSM923906	71	M2	0	0.8
GSM923907	77	M1	1	0.0849315
GSM923908	20	M4	1	0.931507
GSM923909	60	M2	1	2.17534
GSM923910	78	M1	1	0.172603
GSM923911	75	M1	1	0.265753
GSM923912	40	M1	1	0.0931507
GSM923913	53	M1	1	2.39178
GSM923914	44	M4	1	0.693151
GSM923915	53	M4	1	0.865753
GSM923916	72	M1	1	0.520548
GSM923917	55	M1	1	0.632877
GSM923918	68	M1	1	0.726027
GSM923919	47	M4	0	7.70411
GSM923920	38	M4	1	0.747945
GSM923921	69	M2	1	1.33973
GSM923924	61	M2	1	0.512329
GSM923925	57	M2	0	10.0603
GSM923926	37	M2	0	8.13151
GSM923927	58	M4	0	5.35342
GSM923928	57	M4	0	8.66027
GSM923931	39	M2	0	10.9288
GSM923932	67	M4	1	1.02466
GSM923933	32	M2	0	8.28493
GSM923934	49	M4	0	8.13151
GSM923935	71	M4	1	3.81096
GSM923936	83	M2	1	0.326027
GSM923938	44	M4	0	3.34795
GSM923939	66	M2	1	1.90411
GSM923940	59	M1	1	0.090411
GSM923941	65	M2	1	0.408219
GSM923942	36	M4	1	0.887671
GSM923943	66	M2	1	0.835616
GSM923944	63	M1	1	1.87123
GSM923945	54	M4	1	12.3342
GSM923946	37	M4	1	2.76164
GSM923947	55	M2	1	3.34521
GSM923948	75	M4	1	0.115068
GSM923949	44	M2	1	0.967123
GSM923950	55	M5	1	0.887671
GSM923951	69	M2	1	0.531507
GSM923952	69	M1	0	3.93425
GSM923953	68	M1	1	0.484932
GSM923954	68	M5	1	1.53973
GSM923955	67	M1	1	8.66575
GSM923956	60	M2	1	1.76986
GSM923957	65	M1	1	0.643836
GSM923958	71	M4	1	11.0384
GSM923959	40	M5	0	11.126
GSM923960	38	M1	0	11.9507
GSM923961	43	M2	0	8.68219
GSM923962	57	M5	1	0.408219
GSM923963	57	M5	1	8.1589
GSM923964	59	M1	0	13.7616
GSM923965	29	M1	1	3.2411
GSM923966	61	M4	0	12.2575
GSM923967	61	M2	1	0.630137
GSM923968	53	M4	1	0.142466
GSM923969	56	M5	1	2.65753
GSM923970	53	M4	0	12.5699
GSM923971	32	M1	1	0.293151
GSM923972	77	M1	1	0.824658
GSM923973	64	M2	1	0.265753
GSM923974	72	M1	1	4.5863
GSM923975	63	M1	1	0.0958904
GSM923976	42	M1	0	12.274
GSM923977	57	M5	1	1.70137
GSM923978	53	M0	1	0.139726
GSM923979	50	M2	1	0.20274
GSM923980	73	M0	1	1.00274
GSM923981	69	M1	1	2.21644
GSM923982	54	M2	1	0.169863
GSM923983	73	M2	1	5.57534
GSM923984	25	M5	1	1.38904
GSM923985	42	M5	1	2.2274
GSM923986	47	M1	1	0.791781
GSM923987	41	M1	0	0.819178
GSM923989	64	M7	1	0.309589
GSM923990	63	M0	1	1.99726
GSM923991	77	M4	1	0.293151
GSM923993	31	M5	1	1.69863
GSM923994	80	M4	1	0.29863
GSM923997	69	M4	1	0.128767
GSM923998	72	M4	1	0.564384
GSM923999	30	M1	1	0.191781
GSM924000	61	M2	1	1.85205
GSM924001	69	M1	1	0.334247
GSM924002	61	M4	1	2.30137
GSM924003	70	M1	1	1.12877
GSM924005	67	M0	1	1.3863
GSM924006	65	M2	1	0.416438
GSM924008	70	M2	1	0.380822
GSM924009	66	M2	1	0.884932
GSM924012	74	M2	1	1.69589
GSM924013	65	M1	1	0.115068
GSM924015	48	M6	1	1.93425

## Sheet: Table S3
Supplementary Table S3. GSE37642 (GPL570) clinical feature
ID	Age（year）	FAB	alive/dead（0/1）	days to last follow up/death（Year）
GSM924441	65	M1	1	0.816438
GSM924445	62	M1	1	0.69863
GSM924446	55	M1	1	2.90959
GSM924447	74	M1	1	0.580822
GSM924448	43	M1	0	9.59452
GSM924449	45	M1	1	0.109589
GSM924450	49	M2	1	0.265753
GSM924451	50	M1	1	1.30685
GSM924452	33	M4	0	1.04658
GSM924455	48	M2	1	0.99726
GSM924456	51	M2	1	0.394521
GSM924457	37	M4	1	0.452055
GSM924458	31	M2	0	6.01918
GSM924460	74	M2	1	0.117808
GSM924461	48	M5	0	8.05479
GSM924462	50	M2	1	1.43014
GSM924463	60	M6	1	0.39726
GSM924464	45	M7	0	3.14795
GSM924465	64	M2	0	5.89041
GSM924466	32	M2	1	1.29315
GSM924468	63	M5	1	0.8
GSM924469	55	M5	1	0.835616
GSM924470	60	M2	1	0.830137
GSM924472	49	M4	0	1.93699
GSM924474	39	M5	1	4.59452
GSM924476	74	M5	0	7.99178
GSM924478	54	M0	1	1.52055
GSM924479	55	M1	1	0.315068
GSM924480	74	M4	1	0.147945
GSM924481	38	M2	1	8.08219
GSM924482	33	M5	1	2.52877
GSM924483	57	M1	1	0.882192
GSM924485	59	M5	1	1.06575
GSM924487	34	M4	1	4.76986
GSM924488	71	M2	1	3.06849
GSM924489	52	M2	1	1.2
GSM924490	55	M5	1	1.48219
GSM924491	43	M5	1	0.342466
GSM924492	43	M2	0	7.08493
GSM924493	72	M1	1	0.10137
GSM924494	29	M4	0	0.271233
GSM924496	41	M1	0	5.7863
GSM924497	68	M0	1	4.08767
GSM924498	18	M1	0	9.21096
GSM924499	49	M4	1	0.158904
GSM924500	64	M0	1	3.1726
GSM924501	75	M5	1	0.276712
GSM924502	65	M4	1	1.98082
GSM924503	61	M2	1	6.15616
GSM924504	35	M2	0	7.92877
GSM924505	64	M2	1	0.99726
GSM924506	61	M2	1	3.23562
GSM924507	67	M1	0	8.29041
GSM924508	47	M2	0	3.20548
GSM924509	36	M6	0	3.10137
GSM924510	51	M2	0	7.72055
GSM924511	50	M2	0	10.737
GSM924512	61	M2	1	0.465753
GSM924513	72	M2	1	1.08767
GSM924515	62	M4	0	7.39452
GSM924516	75	M1	1	0.726027
GSM924517	68	M2	0	8.49041
GSM924518	77	M1	1	2.23562
GSM924519	54	M2	1	3.50685
GSM924520	66	M0	1	3.56986
GSM924521	67	M2	1	0.586301
GSM924522	24	M2	0	8.11781
GSM924524	40	M2	0	8.23836
GSM924525	79	M1	1	0.10411
GSM924526	66	M1	0	10.0795
GSM924527	50	M2	1	1.42192
GSM924528	45	M1	1	1.3726
GSM924529	60	M6	1	0.684932
GSM924532	68	M6	1	0.413699
GSM924533	69	M2	1	0.605479
GSM924534	58	M1	1	0.627397
GSM924535	52	M2	1	6.66575
GSM924536	50	M1	1	1.64932
GSM924537	74	M6	1	0.394521
GSM924538	79	M2	1	0.463014
GSM924539	76	M2	0	0.145205
GSM924540	36	M2	1	2.99452
GSM924541	62	M2	1	0.219178
GSM924542	56	M2	1	0.657534
GSM924543	66	M4	1	0.964384
GSM924544	55	M4	0	7.25753
GSM924545	22	M1	1	0.712329
GSM924546	68	M5	1	0.865753
GSM924547	69	M1	1	1.70959
GSM924548	43	M4	0	8.36438
GSM924550	85	M1	0	3.24384
GSM924551	62	M5	1	0.942466
GSM924552	62	M2	1	3.54795
GSM924553	74	M4	0	8.05205
GSM924554	62	M1	1	1.2137
GSM924555	64	M2	1	0.205479
GSM924556	67	M2	1	2.19452
GSM924558	32	M2	0	9.50137
GSM924560	66	M6	0	8.9726
GSM924561	44	M0	1	1.34247
GSM924563	56	M6	0	8.16164
GSM924564	63	M0	1	1.40548
GSM924565	65	M2	1	0.0876712
GSM924566	44	M2	1	0.158904
GSM924567	70	M5	1	0.131507
GSM924568	64	M2	0	3.46027
GSM924569	62	M2	1	1.66301
GSM924570	65	M1	1	2.16164
GSM924572	54	M2	1	0.0958904
GSM924573	78	M5	1	1.50137
GSM924574	65	M4	0	1.11507
GSM924575	43	M1	1	0.372603
GSM924576	23	M2	1	0.263014
GSM924577	33	M1	1	0.128767
GSM924578	61	M0	1	0.936986
GSM924579	31	M5	1	0.309589

## Sheet: Table S4
Supplementary Table S4. GSE71014 clinical feature
ID	days to last follow up/death（Year）	alive/dead（0/1）
GSM1825455	1.64167	0
GSM1825456	6.26667	1
GSM1825457	1.59167	0
GSM1825458	0.75	1
GSM1825459	0.75	1
GSM1825460	0.5	0
GSM1825461	0.875	0
GSM1825462	6.48333	0
GSM1825463	1.23333	0
GSM1825464	0.541667	0
GSM1825465	4.03333	0
GSM1825466	0.416667	0
GSM1825467	0.375	1
GSM1825468	7.38333	0
GSM1825469	0.75	0
GSM1825470	7.50833	0
GSM1825471	7.48333	0
GSM1825472	7.38333	0
GSM1825473	0.291667	1
GSM1825474	2.08333	1
GSM1825475	7.64167	0
GSM1825476	0.416667	0
GSM1825477	0.25	1
GSM1825478	1.45833	0
GSM1825479	0.479167	0
GSM1825480	0.0666667	1
GSM1825481	0.583333	0
GSM1825482	1.41667	1
GSM1825483	0.416667	0
GSM1825484	8.44167	0
GSM1825485	3.95833	0
GSM1825486	1.33333	1
GSM1825487	1.41667	1
GSM1825488	0.416667	0
GSM1825489	0.375	1
GSM1825490	8.25833	0
GSM1825491	0.875	1
GSM1825492	0.00833333	1
GSM1825493	0.104167	0
GSM1825494	0.583333	1
GSM1825495	0.0833333	1
GSM1825496	0.25	0
GSM1825497	5.50833	1
GSM1825498	1	1
GSM1825499	2.58333	0
GSM1825500	0.666667	1
GSM1825501	0.0583333	1
GSM1825502	1.66667	1
GSM1825503	9.00833	0
GSM1825504	1.5	1
GSM1825505	9.78333	0
GSM1825506	6.75	0
GSM1825507	2.58333	0
GSM1825508	1.29167	1
GSM1825509	1.20833	1
GSM1825510	0.625	1
GSM1825511	1.83333	0
GSM1825512	3.39167	0
GSM1825513	1.125	1
GSM1825514	15.4333	0
GSM1825515	0.916667	0
GSM1825516	0.0583333	1
GSM1825517	11.6333	0
GSM1825518	0.0833333	1
GSM1825519	0.583333	1
GSM1825520	0.0416667	1
GSM1825521	0.75	0
GSM1825522	0.333333	1
GSM1825523	2.11667	0
GSM1825524	4.79167	0
GSM1825525	1.89167	0
GSM1825526	4.06667	1
GSM1825527	4.61667	0
GSM1825528	0.0833333	1
GSM1825529	0.508333	1
GSM1825530	1.58333	0
GSM1825531	0.675	0
GSM1825532	0.35	0
GSM1825533	0.45	0
GSM1825534	1.98333	0
GSM1825535	3.25	0
GSM1825536	2.91667	0
GSM1825537	0.641667	1
GSM1825538	0.383333	0
GSM1825539	2.26667	0
GSM1825540	2.24167	0
GSM1825541	3.475	0
GSM1825542	0.391667	0
GSM1825543	0.383333	0
GSM1825544	2.70833	0
GSM1825545	3.06667	0
GSM1825546	1.56667	0
GSM1825547	1.1	0
GSM1825548	3.075	0
GSM1825549	2.84167	0
GSM1825550	0.458333	0
GSM1825551	0.9	0
GSM1825552	0.5	0
GSM1825553	2.49167	0
GSM1825554	0.941667	0
GSM1825555	0.541667	0
GSM1825556	1.15833	0
GSM1825557	2.125	0
GSM1825558	2.39167	1

## Sheet: Table S5
Supplementary Table S5. GSE12417 (GPL570) clinical feature
ID	Age（year）	FAB	alive/dead（0/1）	days to last follow up/death
GSM316652	59	M1	1	21
GSM316653	62	M1	1	253
GSM316654	36	M2	0	457
GSM316655	45	M1	1	33
GSM316656	49	M2	1	96
GSM316657	50	M1	1	473
GSM316659	32	M2	1	471
GSM316660	50	M2	0	1448
GSM316661	74	M1	1	72
GSM316662	55	M5	1	303
GSM316663	60	M2	1	301
GSM316664	69	M1	1	2
GSM316665	39	M4	0	1202
GSM316666	68	M5	1	4
GSM316667	55	M1	1	308
GSM316668	74	M5	0	937
GSM316669	55	M1	1	114
GSM316670	74	M4	1	52
GSM316671	59	M5	1	388
GSM316672	63	M2	0	448
GSM316673	63	M1	0	1405
GSM316674	34	M4	0	1085
GSM316675	71	M2	1	1118
GSM316676	55	M5	1	539
GSM316677	72	M2	1	256
GSM316678	71	M2	0	1374
GSM316679	41	M1	0	919
GSM316680	18	M1	0	1188
GSM316681	75	M5	1	113
GSM316682	67	M1	0	1427
GSM316683	47	M2	0	1168
GSM316684	36	M6	0	1133
GSM316685	51	M2	0	1383
GSM316686	50	M2	0	1518
GSM316687	61	M2	1	169
GSM316688	72	M2	1	403
GSM316689	72	M2	1	396
GSM316690	81	M2	1	14
GSM316691	66	M2	1	132
GSM316692	62	M4	0	1056
GSM316693	75	M1	1	259
GSM316694	68	M2	0	1508
GSM316695	77	M1	1	815
GSM316696	54	M2	1	1278
GSM316697	59	M4	0	406
GSM316698	66	M0	0	979
GSM316699	69	M4	1	624
GSM316700	67	M2	1	210
GSM316701	24	M2	0	1183
GSM316702	75	M4	1	40
GSM316703	40	M2	0	1173
GSM316704	79	M1	1	36
GSM316705	66	M1	0	1441
GSM316706	64	M2	0	1300
GSM316707	62	M2	1	36
GSM316708	50	M2	1	516
GSM316709	55	M4	0	1092
GSM316710	22	M1	1	271
GSM316711	67	M2	0	141
GSM316712	69	M1	1	624
GSM316713	62	M1	1	5
GSM316714	59	M4	1	1
GSM316715	85	M1	1	500
GSM316716	62	M2	1	342
GSM316717	77	M1	1	330
GSM316718	62	M2	0	1080
GSM316719	74	M4	0	1175
GSM316720	52	M1	1	33
GSM316721	61	M2	0	1403
GSM316722	64	M2	1	74
GSM316723	66	M6	1	398
GSM316724	56	M6	0	1304
GSM316725	79	M4	1	4
GSM316726	70	M2	1	538
GSM316727	64	M2	0	1019
GSM316728	62	M2	1	606
GSM316729	42	M2	0	241
GSM316730	65	M1	1	787

## Sheet: Table S6
Supplementary Table S6. GSE12417 (GPL96) clinical feature
ID	Age（year）	FAB	alive/dead（0/1）	days to last follow up/death（Days）
GSM311598	62	M4	1	4
GSM311599	59	M4	0	104
GSM311600	66	M2	1	432
GSM311601	66	M4	0	280
GSM311603	52	M2	1	657
GSM311604	66	M1	1	427
GSM311605	34	M5	1	421
GSM311606	48	M1	1	41
GSM311607	56	M5	1	1
GSM311608	55	M4	1	51
GSM311609	52	M4	1	253
GSM311610	64	M0	1	761
GSM311611	54	M5	1	294
GSM311612	48	M5	0	719
GSM311613	49	M5	0	209
GSM311614	48	M5	1	190
GSM311615	26	M1	0	317
GSM311616	25	M2	1	190
GSM311617	66	M2	1	8
GSM311618	66	M4	0	72
GSM311619	61	M1	0	860
GSM311620	64	M1	1	223
GSM311621	62	M4	1	214
GSM311622	61	M1	1	33
GSM311623	72	M1	1	3
GSM311624	76	M6	0	924
GSM311625	76	M2	0	1176
GSM311626	74	M1	1	240
GSM311627	54	M1	1	75
GSM311628	78	M2	1	4
GSM311629	63	M1	1	18
GSM311630	55	M6	0	1103
GSM311631	41	M4	0	1176
GSM311632	45	M4	0	1176
GSM311633	62	M2	0	842
GSM311634	28	M1	0	425
GSM311635	62	M0	1	257
GSM311636	73	M4	0	1176
GSM311637	47	M2	0	366
GSM311638	34	M6	0	1176
GSM311639	50	M2	1	247
GSM311640	33	M2	1	293
GSM311641	34	M0	0	1176
GSM311642	46	M4	1	105
GSM311643	43	M2	1	119
GSM311644	65	M5	1	47
GSM311645	73	M2	1	260
GSM311646	19	M2	0	826
GSM311647	63	M5	1	461
GSM311648	52	M2	1	283
GSM311649	59	M4	0	1176
GSM311650	49	M4	1	61
GSM311651	72	M2	1	289
GSM311652	66	M5	1	113
GSM311653	54	M2	1	109
GSM311654	62	M2	1	30
GSM311655	43	M4	0	1176
GSM311656	40	M2	1	205
GSM311657	70	M1	1	252
GSM311658	26	M2	1	44
GSM311659	48	M4	1	31
GSM311660	69	M2	1	86
GSM311661	46	M2	0	1176
GSM311662	81	M1	1	41
GSM311663	47	M1	0	285
GSM311664	76	M2	1	1102
GSM311665	47	M6	1	749
GSM311666	71	M1	1	236
GSM311667	49	M2	1	280
GSM311668	80	M4	1	27
GSM311669	62	M2	1	123
GSM311670	27	M4	1	321
GSM311671	52	M0	1	56
GSM311672	69	M1	1	124
GSM311673	60	M2	1	256
GSM311674	54	M4	1	442
GSM311675	71	M6	1	41
GSM311676	67	M1	1	39
GSM311677	75	M1	1	50
GSM311678	46	M1	1	17
GSM311679	58	M4	1	77
GSM311680	67	M1	1	157
GSM311681	39	M5	0	1176
GSM311682	60	M1	1	599
GSM311683	72	M5	0	1176
GSM311684	45	M1	1	238
GSM311685	49	M1	1	107
GSM311686	53	M6	1	175
GSM311687	40	M5	1	250
GSM311688	47	M1	1	416
GSM311689	71	M2	0	289
GSM311690	77	M1	1	28
GSM311691	20	M4	1	340
GSM311692	60	M2	0	452
GSM311693	78	M1	1	62
GSM311694	75	M1	1	91
GSM311695	40	M1	1	33
GSM311696	53	M1	1	872
GSM311697	44	M4	1	251
GSM311698	53	M4	1	314
GSM311699	72	M1	1	176
GSM311700	44	M0	1	741
GSM311701	55	M1	1	229
GSM311702	68	M1	1	263
GSM311703	56	M1	1	4
GSM311704	47	M4	0	1176
GSM311705	38	M4	1	271
GSM311706	69	M2	1	484
GSM311707	77	M2	1	18
GSM311708	38	M1	0	581
GSM311709	61	M2	1	184
GSM311710	57	M2	0	891
GSM311711	58	M4	0	850
GSM311712	57	M4	0	575
GSM311713	75	M1	1	13
GSM311714	39	M2	0	51
GSM311715	39	M1	0	608
GSM311716	67	M4	0	114
GSM311717	32	M2	0	849
GSM311718	49	M4	0	840
GSM311719	71	M4	0	794
GSM311720	83	M2	1	127
GSM311721	58	M4	1	24
GSM311722	44	M4	0	486
GSM311723	66	M2	1	693
GSM311724	59	M1	1	31
GSM311725	65	M2	1	148
GSM311726	17	M5	0	1176
GSM311727	74	M4	1	284
GSM311728	65	M4	0	1176
GSM311729	20	M2	0	1176
GSM311730	70	M1	1	19
GSM311731	66	M4	0	1176
GSM311732	24	M5	1	79
GSM311733	67	M5	1	137
GSM311734	36	M4	1	326
GSM311735	66	M2	1	304
GSM311736	54	M4	0	1176
GSM311737	37	M4	1	999
GSM311738	55	M2	0	1176
GSM311739	75	M4	1	41
GSM311740	44	M2	1	352
GSM311741	69	M2	1	192
GSM311742	68	M1	0	1113
GSM311743	68	M5	1	559
GSM311744	62	M2	0	209
GSM311745	67	M1	0	1176
GSM311746	65	M1	1	233
GSM311747	71	M4	0	1176
GSM311748	40	M5	0	1176
GSM311749	38	M1	0	1176
GSM311750	43	M2	0	1176
GSM311751	57	M5	0	1176
GSM311752	59	M1	0	1176
GSM311753	29	M1	0	1176
GSM311754	61	M4	0	1176
GSM311755	61	M2	1	223
GSM311756	53	M4	1	51
GSM311757	56	M5	0	676
GSM311758	53	M4	0	1176
GSM311759	79	M2	1	175
GSM311760	32	M1	0	916

## Sheet: Table S7
Supplementary Table S7. The available clinical information and critical gene alterations of AML samples in our cohort
ID	days to last follow up/death（Days）	alive/dead（0/1）	G6PD	DCXR	CYRB5R3	CDIPT	CRYB5R4	IDH3G	MLYCD	PIK3CA	ACADS	PFKL	Gender	Age（year）	FAB
0000008769	141	0	0.00460978	0.000796656	0.00443749	0.00145268	0.00368128	0.00331567	6.60367e-06	0.00147025	0.000167835	0.00164093	lmale	65	M5
0000021443	267	0	0.00565938	0.000987465	0.00776003	0.00159165	0.00644253	0.00289714	0.000173785	0.000805184	0.00011701	0.00202573	Female	31	M2
0000025461	159	0	0.00713296	0.00110901	0.0106342	0.00452151	0.0074004	0.00826109	0.000974458	0.00684189	0.000222009	0.00496904	lmale	77	M2
0000078586	333	0	0.00905125	0.00152463	0.00498853	0.00265189	0.00813523	0.0055785	0.000425791	0.0020621	0.000425791	0.00256288	lmale	50	M2
0000177268	158	0	0.00572103	0.00254691	0.0126494	0.00396985	0.0073149	0.00552449	0.00124297	0.0224958	0.000138405	0.00434988	Female	64	M2
0000264771	445	0	0.00324235	0.0131608	0.0029522	0.00183003	0.000725453	0.00239987	0.000213663	9.09373e-05	0.000177688	0.0016115	lmale	49	M2
0000338187	33	1	0.0115678	0.00230634	0.0117983	0.00384196	0.00123697	0.00739916	0.000639969	0.000445165	0.000384754	0.00432035	Female	54	M4
0000397374	618	0	0.00442719	0.000228504	0.0132534	0.00207524	0.000750759	0.0014436	0.000357064	0.00108081	3.95105e-05	0.00131296	lmale	78	M1
0000464876	247	0	0.00153949	0.00566647	0.00252997	0.00217717	0.00180557	0.00432925	0.000590135	0.00106372	0.000290334	0.0017033	Female	57	M2
0000483257	277	1	0.00403742	0.00184656	0.0161397	0.00581354	0.001488	0.00447372	0.000169847	0.00090485	0.00378923	0.00331266	lmale	52	M2
0000483662	200	0	0.00883655	0.00714367	0.00936083	0.00234141	0.000558902	0.00694067	0.000726606	0.000743614	0.000186627	0.00428359	Female	39	M2
0000510548	259	0	0.00185856	0.00297067	0.00509335	0.00189484	0.00151492	0.00375186	0.000252486	0.00047411	0.000252486	0.00151681	Female	53	M4
0000541328	291	0	0.00655817	0.00395031	0.0071599	0.00610543	0.012248	0.0129098	0.0010555	0.00237707	0.000738455	0.00569468	Female	35	M1
0000565018	167	0	0.0129017	0.0010903	0.0202936	0.00354615	0.0021124	0.0316818	0.000622741	0.0015403	0.000241486	0.00649652	lmale	75	M2
0000580338	861	0	0.00649815	0.00237503	0.00393974	0.00442524	0.0182511	0.00591842	0.000801786	0.00199468	0.000232032	0.00274885	Female	52	M1
0000644117	306	0	0.00684778	0.000419665	0.00594898	0.00158797	0.00167409	0.00590517	0.000174039	0.000480997	0.000284671	0.00333318	lmale	62	M1
0000650036	269	0	0.00867556	0.000308511	0.00423148	0.00124907	0.00260573	0.00141675	9.55388e-05	0.000105675	9.55388e-05	0.000502562	Female	70	M5
0000650757	742	0	0.0117527	0.00427991	0.0215108	0.00404835	0.00612427	0.00860378	0.00207153	0.00126688	0.00207153	0.0150754	lmale	59	M1
0000816500	836	0	0.0168061	0.00187877	0.00994778	0.00484825	0.00155574	0.00952554	0.00121527	0.000630694	0.000569817	0.00777445	Female	48	M2
0000972308	129	0	0.00407178	0.000869302	0.00549281	0.00280927	0.00828965	0.00581781	1.20632e-05	0.0107262	0.00035636	0.00335745	lmale	46	M1
0001004268	150	0	0.0138414	0.00139732	0.00475666	0.00508326	0.00269332	0.00395344	0.000841684	0.00189852	0.000495679	0.00744595	lmale	72	M5
0001006862	216	0	0.00598459	0.00611371	0.00737088	0.00245545	0.00450518	0.00846766	0.000194826	0.000770381	4.09903e-05	0.00679783	lmale	68	M2
0001118145	916	0	0.00878161	0.00335247	0.00720207	0.00411088	0.00174737	0.00760979	0.000554869	0.000707341	0.000115004	0.00365567	lmale	63	M5
0001208583	309	0	0.00850225	0.00518252	0.00919888	0.00429369	0.0169013	0.00536401	0.000583743	0.00680459	6.77185e-05	0.00179003	lmale	56	M5
0001212275	406	0	0.012486	0.00159171	0.0094231	0.00317363	0.00108643	0.0115503	0.000745895	0.00125956	0.000365085	0.00598617	Female	38	M2
0001255597	125	0	0.0023225	0.000648737	0.00453196	0.00130799	0.0027074	0.00757793	6.49068e-06	0.00287253	0.000264799	0.00260953	Female	73	M1
0001283951	448	0	0.0161287	0.0138629	0.0252314	0.0137244	0.0250216	0.0210086	0.00595472	0.0111952	0.000326041	0.0216559	Female	20	M5
0001514317	888	0	0.00470406	0.00131725	0.00588485	0.00118872	0.00637285	0.00437676	0.000614334	0.00159482	0.000458377	0.00292201	lmale	61	M1
0001534821	868	0	0.00857984	0.00291403	0.00875431	0.00674415	0.0042667	0.00589638	0.00103587	0.00226887	0.000191742	0.00379364	lmale	53	M1
0001538563	205	0	0.00636138	0.00335688	0.0041703	0.00183459	0.00121943	0.00521917	0.000163323	0.00121793	1.8365e-05	0.00408178	lmale	61	M5
0001576122	448	0	0.00494651	0.001515	0.0108915	0.00348635	0.000416958	0.00686534	0.000663075	0.00103782	0.00020095	0.00480266	Female	52	M2
0001643272	263	0	0.00341595	0.0151979	0.00487667	0.00356105	0.0062592	0.00334884	0.000382484	0.000544649	0.000125216	0.00103177	lmale	72	M2
0001809923	222	0	0.00872639	0.00125957	0.00597903	0.00411401	0.0053221	0.00406135	0.00079996	0.00308481	0.000149578	0.00147155	Female	77	M2
0001896056	583	0	0.00470406	0.00191908	0.00584208	0.00263628	0.00511604	0.00459862	0.00035906	0.00102177	0.000273666	0.00294861	Female	52	M1
0001918076	569	0	0.00779056	0.00103022	0.00449466	0.00780146	0.00255895	0.00377368	0.000953899	0.0023801	5.14284e-05	0.00131189	lmale	21	M5
0001939026	420	0	0.00735514	0.00273726	0.00609833	0.00263245	0.00167998	0.00619327	0.000188644	0.00107501	7.25835e-05	0.00235959	Female	51	M5
0001979338	492	0	0.0567371	0.0371098	0.0164685	0.0181033	0.137081	0.0654986	0.012289	0.0147071	0.000368845	0.00235434	Female	61	M5
0002002653	506	0	0.00824965	0.00144118	0.00511162	0.00220364	0.00348638	0.0056652	0.000423659	0.00264829	0.00016141	0.00214871	lmale	66	M1
0002011221	503	0	0.016343	0.00775172	0.018932	0.0125602	0.000299222	0.0252825	0.00143532	0.00019529	0.00230298	0.0181176	lmale	24	M2
0002031010	50	1	0.00533559	0.00228676	0.0573789	0.00727546	0.0164875	0.00727868	0.0016783	0.0044062	3.53554e-05	0.0049737	Female	18	M5
0002043648	479	0	0.0034426	0.0025838	0.00759046	0.00272257	0.00404116	0.00665265	0.00132669	0.00704645	0.000473522	0.00385626	lmale	24	M2
0002060951	463	0	0.00948798	0.0102333	0.0247664	0.0113583	0.00894771	0.0177585	0.00217993	0.0174877	0.00102201	0.0087979	Female	61	M1
0002071410	428	0	0.0106813	0.00512387	0.0502796	0.0148617	0.00222618	0.0271114	0.00316551	0.00406127	0.000767809	0.0110849	Female	86	M5
0002072717	455	0	0.00342424	0.00152885	0.00162727	0.00160486	0.0151627	0.00160116	0.000335051	0.00257122	2.4334e-05	0.0117128	Female	49	M5
0002082709	449	0	0.0034426	0.000912166	0.00521285	0.00179508	0.000859663	0.00325404	0.000253441	0.0001243	0.000383088	0.000176142	Female	60	M1
0002083304	448	0	0.0113855	0.0058425	0.0156099	0.0079889	0.00104223	0.00972954	0.00356955	0.00357994	0.00208709	0.0101475	Female	46	M2
0002113103	425	0	0.00512363	0.000733737	0.00609179	0.00163939	0.00653728	0.00260134	0.000347048	0.00138988	0.000117135	0.00158518	Female	65	M1
0002159508	383	0	0.00655817	0.00126249	0.00821898	0.00254799	0.00268114	0.00435234	0.000251231	0.00115168	0.000256052	0.00264508	Female	51	M5
0002191463	362	0	0.003162	0.0097365	0.00585565	0.00346494	0.00448791	0.00623834	0.000669871	0.00606319	0.00020876	0.00342748	lmale	62	M5
0002216469	346	0	0.00402536	0.000930311	0.00352865	0.00133402	0.0033693	0.00219231	0.000230438	0.000540532	0.00013451	0.00190925	Female	58	M7
0002246187	688	0	0.00882045	0.000923668	0.00649249	0.00203488	0.00182476	0.00908364	0.000303992	0.000610134	0.000380046	0.0044994	lmale	25	M1
0002246219	323	0	0.00425185	0.000692163	0.0115389	0.00271664	0.00290171	0.00364278	0.000463173	0.00109339	0.00013174	0.00140996	Female	51	M4
0002251159	319	0	0.00200321	0.00295411	0.00421216	0.00372943	0.00656944	0.00421399	0.00172312	0.00295099	0.000478692	0.00142853	lmale	49	M0
0002258777	313	0	0.0142314	0.00167569	0.0077921	0.00272119	0.00238504	0.00605555	0.00119927	0.00294091	0.000360918	0.00399606	Female	73	M0
0002282525	291	0	0.00882045	0.000523316	0.0044568	0.00183015	0.00378173	0.0025021	0.000162257	0.000867365	0.000164675	0.00137029	Female	41	M5
0002290500	269	0	0.00115998	0.00123807	0.0063772	0.000494322	0.000143458	0.00163072	9.91347e-05	0.000169885	0.000370774	0.00199529	Female	43	M1
0002305085	233	0	0.00619215	0.00154562	0.00612832	0.00239755	0.00762331	0.0058037	0.00051509	0.0020787	0.00051509	0.00222339	lmale	71	M5
0002307947	269	0	0.00741715	0.000422862	0.00256368	0.00324373	0.0202836	0.00159381	0.000239981	0.00148602	1.71569e-05	0.000406401	lmale	29	M2
0002316333	262	0	0.00512363	0.00158444	0.0207954	0.00626206	0.00125052	0.0155513	0.00115439	0.000505718	0.00342139	0.0147659	lmale	47	M1
0002316354	179	0	0.00782218	0.00264043	0.0117774	0.00291238	0.0034611	0.0155359	0.000672154	0.00521809	0.000231914	0.00567873	lmale	78	M5
0002330571	252	0	0.00565938	0.000409762	0.00452056	0.00111467	0.00145343	0.0023388	0.000150859	0.000193247	0.000218911	0.00229917	lmale	50	M2
0002330914	228	0	0.00323399	0.00315475	0.0194567	0.00307246	0.00192576	0.003168	0.00047519	0.00339525	0.000149311	0.00132591	lmale	70	M2
0002332682	248	0	0.00324354	0.00376205	0.0103867	0.00328692	0.00529496	0.00670708	0.00151511	0.00437116	0.000433208	0.00274977	Female	66	M1
0002334807	55	1	0.00246444	0.0010954	0.00412284	0.000837439	0.000846542	0.00146513	9.89364e-05	6.41148e-05	0.000127954	0.000746569	lmale	27	M4
0002335605	247	0	0.0103149	0.00098551	0.00897372	0.00417989	0.00356724	0.000616454	3.145e-05	0.000896531	1.66672e-05	0.00127503	lmale	58	M2
0002339521	244	0	0.00319435	0.00168498	0.00405764	0.00183357	0.0046367	0.00766203	0.000404927	0.00159196	0.000404927	0.00242266	Female	67	M1
0002345145	229	0	0.00477892	0.00421676	0.00623725	0.00263364	0.00442059	0.00495563	0.000607923	0.000572526	0.00019334	0.00320591	Female	75	M2
0002346694	236	0	0.0163389	0.0126608	0.0210748	0.0117511	0.00589088	0.0291577	0.00285081	0.00151661	0.00285081	0.0226348	Female	40	M2
0002347618	237	0	0.00431644	0.000705469	0.0048074	0.00156644	0.00453647	0.00252335	0.000162161	0.00151077	0.000258395	0.0017263	Female	57	M5
0002348720	7	1	0.00684778	0.0087519	0.0129817	0.00985291	0.00342214	0.0132764	0.00783501	0.0118282	0.00164436	0.01468	Female	76	M4
0002356886	230	0	0.0131258	0.00906546	0.00976928	0.00407883	0.00547451	0.00784621	0.000628181	0.00128602	0.000500822	0.00550761	Female	85	M1
0002373344	218	0	0.00360628	0.000589298	0.00858513	0.00184169	0.00892289	0.00388993	0.000461812	0.00233786	0.00145954	0.000282196	lmale	72	M5
0002379846	201	0	0.00746246	0.00386838	0.0123307	0.00513864	0.00186366	0.011627	0.00102855	0.00214591	0.000845633	0.0112643	lmale	61	M5
0002387501	205	0	0.00717385	0.000825468	0.00821426	0.00313724	0.00155336	0.00457724	0.000848583	0.000286974	0.000271809	0.00242442	lmale	63	M4
0002404389	200	0	0.0102977	0.00918553	0.0177309	0.00484246	0.00288505	0.0237712	0.00138095	0.00196438	0.00051325	0.0110029	lmale	81	M1
0002405110	187	0	0.00953003	0.00271414	0.153534	0.0108659	0.00456467	0.00941016	0.000773799	0.000590953	0.000466653	0.00462255	Female	49	M5
0002407911	67	1	0.00408268	0.00728938	0.00583854	0.00341232	0.00437927	0.00438849	0.000563682	0.00363328	0.000223676	0.00136629	lmale	75	M2
0002420984	191	0	0.0221154	0.0404954	0.0696849	0.00780641	0.00053016	0.0472492	0.00763849	5.08509e-05	0.00203818	0.0690327	lmale	44	M5
0002435946	176	0	0.00567923	0.00542806	0.0169246	0.00326217	0.00130392	0.0193512	0.00059017	0.000896794	0.000651348	0.00723747	lmale	66	M5
0002439206	175	0	0.00916894	0.00209359	0.00931505	0.00355093	0.00639162	0.00704295	0.000761574	0.00536345	0.000120312	0.00412755	lmale	55	M2
0002441564	174	0	0.00726085	0.00212116	0.0423216	0.0060422	0.000465068	0.0250535	0.00039835	0.000682355	0.000447378	0.00659829	lmale	32	M4
0002454467	159	0	0.00908874	0.00139606	0.00670385	0.0022464	0.00244592	0.00233017	0.000374605	0.00204706	3.51954e-05	0.00147519	lmale	65	M5
0002469943	4	1	0.0126567	0.00562221	0.0190352	0.0103164	0.00566013	0.0250916	0.00948939	0.0050972	0.00270955	0.025517	lmale	26	M1
0002471515	149	0	0.0102718	0.00702217	0.0149481	0.0132706	0.00516847	0.0256027	0.0040394	0.00656954	0.000896147	0.0179864	Female	59	M2
0002479855	144	0	0.00953358	0.00149125	0.0100636	0.00152048	9.80342e-05	0.00748013	0.000115678	9.20982e-05	0.000671023	0.00491658	Female	64	M5
0002483719	139	0	0.0104353	0.00354771	0.0131175	0.00441658	0.00539366	0.00480301	1.58262e-05	0.00255437	0.00114406	0.0127859	Female	51	M1
000248412	142	0	0.00627164	0.00155716	0.00633845	0.00627444	0.00730367	0.00577543	1.06884e-05	0.00485706	0.000881331	0.00274068	Female	79	M1
0002503937	117	0	0.006962	0.00266524	0.0115199	0.00486143	0.00311112	0.00894292	0.00232349	0.0101786	0.000836799	0.00737639	lmale	64	M1
0002504840	123	0	0.004851	0.00164671	0.00575997	0.00313051	0.00328071	0.00634831	1.53447e-05	0.000918428	0.0012014	0.00475557	lmale	57	M5
0002507728	118	0	0.00381664	0.000798038	0.00376564	0.0017886	0.0126934	0.00506512	1.51548e-05	0.0127312	0.000784083	0.00530509	lmale	51	M5
0002517458	114	0	0.00429129	0.00296121	0.00691405	0.00329958	0.00342313	0.00814578	0.00363289	0.0199951	0.000430306	0.00476064	Female	68	M2
0002519052	112	0	0.00682716	0.00444788	0.0112057	0.00485463	0.00164914	0.00825976	0.00122584	0.00181282	0.00147909	0.00731391	Female	58	M5
0002523338	110	0	0.00513875	0.00169686	0.0146533	0.00161568	0.000554521	0.00255889	0.000234522	0.0016495	0.000163259	0.00230036	lmale	46	M2
0002527837	103	0	0.000511019	0.00598238	0.00175062	0.000758962	0.00360509	0.00166072	0.000595393	0.00022184	0.000163965	0.000659451	Female	68	M2
0002536708	98	0	0.00078323	0.0222741	0.00303238	0.000802817	0.00339023	0.00280312	0.000229675	0.000457972	0.000874492	0.00502964	lmale	25	M1
0002542189	94	0	0.00442117	0.0055543	0.00858844	0.00548928	0.00237914	0.00781434	0.0022113	0.00369083	0.000960405	0.00668495	Female	42	M1
0002542276	83	0	0.0086075	0.00125306	0.00802134	0.00317992	0.000440127	0.00723253	0.000322024	0.000583398	0.000656809	0.0101503	lmale	56	M2
0002543315	74	0	0.010577	0.00162875	0.01314	0.00273487	0.00107725	0.0154626	0.000581293	0.000606774	0.000337362	0.00643408	lmale	30	M5
0002549785	86	0	0.00980662	0.000171367	0.00785901	0.00223049	0.00119785	0.00369088	0.000101023	0.000583352	8.38992e-05	0.000943891	lmale	56	M1
0002560514	81	0	0.0161395	0.000617132	0.00521957	0.00426704	0.000741864	0.00613161	0.000262958	0.000509636	0.000417544	0.00471256	Female	14	M5
0002570105	74	0	0.00764521	0.00147265	0.00870148	0.00200373	0.000421295	0.00995691	0.000398967	0.000275802	0.000356987	0.00843415	Female	80	M5
0002577829	4	1	0.0121694	0.0018489	0.017939	0.00548588	0.00132966	0.0208279	0.000840118	0.00426302	0.00151364	0.0164863	Female	70	M1
0002585340	63	0	0.0113259	0.00321449	0.0175716	0.00684751	0.00088246	0.0278013	0.00304866	0.00087789	0.00135474	0.0264274	Female	35	M1
0002613726	46	0	0.00648792	0.0022314	0.00638817	0.0026553	0.000746776	0.00931487	0.000944692	0.00125046	0.000300419	0.00848582	Female	72	M2
0002619996	42	0	0.0201331	0.0069794	0.0463209	0.0119117	0.000193217	0.0292677	0.00214879	8.96882e-05	0.00348431	0.0307904	Female	70	M1
0002628413	9	1	0.0146158	0.00274963	0.0256957	0.00551567	0.000450366	0.0158821	0.00209407	0.00136809	0.00111334	0.0155622	Female	76	M5

## Sheet: Table S8
Supplementary Table S8. Primer sequence
Gene symbol	Forward	Reverse
MLYCD	5ʹ-GACATCTCCAGCAACATCCA-3ʹ	5ʹ-CTGGGTCAAGCTGATGGAAT-3ʹ
PIK3CA	5ʹ-CCTGATCTTCCTCGTGCTGCTC-3ʹ	5ʹ-ATGCCAATGGACAGTGTTCCTCTT-3ʹ
ACADS	5ʹ-CAGCCCAGGTGGATAAGGAA-3ʹ	5ʹ-GCCCGCCCATCTTCTTCA-3ʹ
DCXR	5ʹ-GTGCGGTCATCCAGGTGTC-3ʹ	5ʹ-GGTGGAGCAGTAGACGCTATG-3ʹ
G6PD	5ʹ-CTGTTCGGTGAGGACCAGATCT-3ʹ	5ʹ-TGAAGGTGAGGATAACGCAGGC-3ʹ
IDH3G	5ʹ-CCAGTGGACTTTGAAGAGGTGC-3ʹ	5ʹ-TTTGTGCGACGGTGGGCAGGTTA-3ʹ
CYB5R3	5ʹ-GGAAGATGTCTCAGTACCTGGAG-3ʹ	5ʹ-TTGTCAGGTCGGATGGCGAACT-3ʹ
CYB5R4	5ʹ-CTCTTCACACCAGAGCTTGATCG-3ʹ	5ʹ-CCATTGGTGTGAAGCCTGTTCC-3ʹ
CDIPT	5ʹ-GCTCTGTTCACCTTGTGTGCTG-3ʹ	5ʹ-TGATGAGCGACTTCAGCAAGGC-3ʹ
PFKL	5ʹ-CATCAGCAACAACGTCCCTG-3ʹ	5ʹ-GGCCAGGTAGCCACAGTAAC-3ʹ
β-actin	5ʹ-CCTGGCACCCAGCACAAT-3ʹ	5ʹ-GCCGATCCACACGGAGTA-3ʹ

## Sheet: Table S9
Supplementary Table S9. Carbohydrate metabolism-related gene
Gene symbol
HK3
HK1
HK2
HKDC1
GCK
GPI
PFKM
PFKP
PFKL
FBP1
FBP2
ALDOC
ALDOA
ALDOB
TPI1
GAPDH
GAPDHS
PGK2
PGK1
PGAM1
PGAM2
PGAM4
ENO3
ENO2
ENO1
ENO4
PKM
PKLR
PDHA2
PDHA1
PDHB
DLAT
DLD
LDHAL6A
LDHAL6B
LDHA
LDHB
LDHC
ADH1A
ADH1B
ADH1C
ADH7
ADH4
ADH5
ADH6
AKR1A1
ALDH2
ALDH3A2
ALDH1B1
ALDH7A1
ALDH9A1
ALDH3B1
ALDH3B2
ALDH3A1
ACSS1
ACSS2
GALM
PGM1
PGM2
G6PC1
G6PC2
G6PC3
ADPGK
BPGM
MINPP1
PCK1
PCK2
CS
ACLY
ACO2
ACO1
IDH1
IDH2
IDH3B
IDH3G
IDH3A
OGDHL
OGDH
DLST
SUCLG1
SUCLG2
SUCLA2
SDHA
SDHB
SDHC
SDHD
FH
MDH1
MDH2
PC
G6PD
PGLS
H6PD
PGD
RPE
RPEL1
TKT
TKTL2
TKTL1
TALDO1
RPIA
DERA
RBKS
PRPS1L1
PRPS2
PRPS1
RGN
IDNK
GLYCTK
GUSB
KL
UGT2A1
UGT2A3
UGT2B17
UGT2B11
UGT2B28
UGT1A6
UGT1A4
UGT1A1
UGT1A3
UGT2B10
UGT1A9
UGT2B7
UGT1A10
UGT1A8
UGT1A5
UGT2B15
UGT1A7
UGT2B4
UGT2A2
UGDH
UGP2
CRYL1
XYLB
AKR1B1
AKR1B10
DCXR
SORD
DHDH
CRPPA
MPI
PMM2
PMM1
GMPPB
GMPPA
GMDS
GFUS
FPGT
FCSK
ENOSF1
PFKFB1
PFKFB2
PFKFB3
PFKFB4
TIGAR
KHK
TKFC
GALK1
GALT
GALE
GLB1
LCT
LALBA
B4GALT1
B4GALT2
GLA
MGAM
MGAM2
GAA
GANC
SI
MIOX
ENPP1
ENPP3
GBA3
GYS2
GYS1
GYG1
GYG2
GBE1
PYGL
PYGM
PYGB
AGL
AMY1C
AMY2A
AMY1A
AMY2B
AMY1B
TREH
PGM2L1
CHIA
CHIT1
HEXA
HEXB
NAGK
AMDHD2
GNPDA1
GNPDA2
GFPT2
GFPT1
GNPNAT1
PGM3
GALK2
UAP1
UAP1L1
GNE
RENBP
NANS
NANP
NPL
CMAS
CYB5R1
CYB5R3
CYB5R2
CYB5RL
CYB5R4
UXS1
ACACA
ACACB
ACYP2
ACYP1
ACOT12
LDHD
GLO1
HAGH
GRHPR
ME2
ME3
ME1
ACAT2
ACAT1
MCEE
PCCA
PCCB
MMUT
HAO2
HAO1
CAT
PGP
AGXT
GLUL
SHMT2
SHMT1
GLDC
AMT
GCSH
HYI
HOGA1
AFMID
ACSS3
BCKDHA
BCKDHB
DBT
ACADS
ACOX3
ACOX1
HADHA
EHHADH
ECHS1
HIBCH
MLYCD
ABAT
ECHDC1
ALDH6A1
HADH
ACSM1
ACSM2A
ACSM4
ACSM5
ACSM3
ACSM2B
ACSM6
L2HGDH
GAD1
GAD2
ALDH5A1
HMGCS1
HMGCS2
HMGCL
HMGCLL1
OXCT1
OXCT2
AACS
BDH1
BDH2
PIK3C3
MTM1
MTMR1
MTMR2
MTMR3
MTMR4
MTMR8
MTMR6
MTMR7
MTMR14
PI4KA
PI4KB
PI4K2A
PI4K2B
SACM1L
INPP5F
PIP5K1C
PIP5K1A
PIP5K1B
PIP5KL1
OCRL
INPP5B
INPP5E
SYNJ1
SYNJ2
PIK3CA
PIK3CD
PIK3CB
PIK3CG
PTEN
INPP5D
INPPL1
PIK3C2G
PIK3C2A
PIK3C2B
INPP4A
INPP4B
PIKFYVE
FIG4
PIP4K2C
PIP4K2A
PIP4K2B
PLCB1
PLCB2
PLCB3
PLCB4
PLCD1
PLCD3
PLCD4
PLCE1
PLCG1
PLCG2
PLCZ1
PLCH1
PLCH2
IMPA2
IMPA1
CDIPT
ISYNA1
INPP1
INPP5A
INPP5K
INPP5J
ITPKB
ITPKA
ITPKC
ITPK1
IPMK
IPPK
